# Supplementary material for: Facile Preparation of PVDF/CoFe2O4-ZnO Hybrid Membranes for Water Depollution
Source: Polymers (Basel). 2023 Nov 27;15(23):4547. doi: 10.3390/polym15234547 (PMC10708052; doi:10.3390/polym15234547)
Supplement: Supplementary file 1 [file polymers-15-04547-s001.zip]

Archive with 1 entries (1 files):
- polymers-2732800-supplementary.pdf
